# Supplementary material for: Neuroanatomical Alterations in the CNTNAP2 Mouse Model of Autism Spectrum Disorder
Source: Brain Sci. 2023 May 31;13(6):891. doi: 10.3390/brainsci13060891 (PMC10296611; doi:10.3390/brainsci13060891)
Supplement: Supplementary file 1 [file brainsci-13-00891-s001.zip]

Archive with 1 entries (1 files):
- brainsci-2404980-supplementary.pdf
